# Supplementary material for: Conserved Conformational Hierarchy across Functionally Divergent Glycosyltransferases of the GT-B Structural Superfamily as Determined from Microsecond Molecular Dynamics
Source: Int J Mol Sci. 2021 Apr 28;22(9):4619. doi: 10.3390/ijms22094619 (PMC8124905; doi:10.3390/ijms22094619)
Supplement: Supplementary file 1 [file ijms-22-04619-s001.zip]

Archive with 1 entries (1 files):
- ijms-1193544-supplementary.pptx
